# Supplementary material for: Burden of Malaria and Dengue Across Global, Asian, and Chinese Populations Based on GBD 2021 Data: A Quantitative Assessment of Importation Risks to China
Source: Viruses. 2026 Jun 22;18(6):690. doi: 10.3390/v18060690 (PMC13307693; doi:10.3390/v18060690)
Supplement: Supplementary file 1 [file viruses-18-00690-s001.zip]

Archive with 1 entries (1 files):
- viruses-4354188-supplementary.pdf
